# Supplementary material for: Antiproliferative and Pro-Oxidant Effect of Polyphenols in Aqueous Leaf Extract of Passiflora alata Curtis on Activated T Lymphocytes from Non-Obese Diabetic (NOD SHILT/J) Mice
Source: Antioxidants (Basel). 2022 Jul 30;11(8):1503. doi: 10.3390/antiox11081503 (PMC9405454; doi:10.3390/antiox11081503)
Supplement: Supplementary file 1 [file antioxidants-11-01503-s001.zip]

Archive with 1 entries (1 files):
- antioxidants-1822209-supplementary.pdf
